# Supplementary material for: Whole genomes and transcriptomes reveal adaptation and domestication of pistachio
Source: Genome Biol. 2019 Apr 18;20:79. doi: 10.1186/s13059-019-1686-3 (PMC6474056; doi:10.1186/s13059-019-1686-3)
Supplement: Supplementary file 2 — Tables S1-S24. Supplementary tables supporting the manuscript. (XLSX 281 kb) [file 13059_2019_1686_MOESM2_ESM.xlsx]

## Sheet: Table S1
Table S1. Sequence information of the de novo genome.
Library	Data(Gb)	Depth(X)	Q20(%)	Q30(%)
270bp_1	58.8	103.32	98.23	96.21
270bp_2	25.81	45.35	91.65	85.49
500bp	13.47	23.67	91.83	85.26
3K_1	6.05	10.63	92.3	86.49
3K_2	5.68	9.98	92.42	86.65
4K_1	4.34	7.63	92.92	87.13
4K_2	4.72	8.29	92.83	87.16
8K	13.67	24.02	93.78	88.55
10K	7.4	13	93.16	87.52
15K	6.52	11.46	93.41	87.9
17K	7.49	13.16	93.78	88.47
Total	153.93	270.47	--	--
Platform	Data(Gb)	Long reads	Average length(bp)
Pacbio Sequel system	58.8	4038150	14568

## Sheet: Table S2
Table S2. Assembly information.
Assembly information with next generation sequencing data (version1)
Scaffold number	Scaffold length (bp)	Scaffold N50 (bp)	Scaffold N90 (bp)	Scaffold max (bp)	Gap total length (bp)
1941	569153115	768386	213380	3894457	11004152
Contig number	Contig length (bp)	Contig N50 (bp)	Contig N90 (bp)	Contig max (bp)	GC content (%)
48797	558148963	20687	5470	164919	35.91
Assembly information with PacBio sequencing data (version2)
Scaffold number	Scaffold length (bp)	Scaffold N50 (bp)	Scaffold N90 (bp)	Scaffold max (bp)	Gap total length (bp)
1888	671117212	949204	263907	4454525	1076406
Contig number	Contig length (bp)	Contig N50 (bp)	Contig N90 (bp)	Contig max (bp)	GC content (%)
18211	670040806	75697	21011	469861	35.95
Assembly information compared with part of published plant genomes
Species	Genome size	Contig N50	Scaffold N50	Journal	Reference
Pistacia vera L.	671 Mb	75.7 Kb	949.2 Kb		this study
Hevea brasiliensis	1.37 Gb	30.6 Kb	1.28 Mb	Nature Plants	Tang et al. 2016
Daucus carota	421.5Mb	31.2 Kb	64.5 Kb	Nature Genetics	Iorizzo et al. 2016
Vigna angularis	542 Mb	38 Kb	1.29 Mb	PNAS	Yang et al. 2015
Gossypium hirsutum L.	2.5 Gb	34 Kb	1.6 Mb	Nature Biotechnlogy	Zhang et al. 2015
Cassava	742 Mb	19 Kb	43 Kb	Nature Communications	Wang et al. 2014
Populus euphratica	496.5 Mb	40.4 Kb	482 Kb	Nature Communications	Ma et al. 2013
Brassica rapa	485 Mb	27 Kb	1.97 Mb	Nature Genetics	The Brassica rapa Genome Sequencing Project et al. 2011

## Sheet: Table S3
Table S3. Repetitive sequences information.
Type	Number	Length(bp)	Percentage(%)
ClassI	675382	399513570	59.53
ClassI/DIRS	33541	29253715	4.36
ClassI/LINE	10764	5243489	0.78
ClassI/LTR	2302	1939510	0.29
ClassI/LTR/Copia	208786	157127837	23.41
ClassI/LTR/Gypsy	167400	154709256	23.05
ClassI/PLE/LARD	245684	89075622	13.27
ClassI/SINE	5037	842726	0.13
ClassI/TRIM	1728	2382489	0.35
ClassI/Unknown	140	38972	0.01
ClassII	129384	66006282	9.83
ClassII/Crypton	7	300	0
ClassII/Helitron	28792	13895700	2.07
ClassII/MITE	1172	343345	0.05
ClassII/Maverick	980	1138018	0.17
ClassII/TIR	93905	50009294	7.45
ClassII/Unknown	4528	2000418	0.3
PotentialHostGene	30234	8809499	1.31
SSR	792	176851	0.03
Unknown	116153	34869584	5.2
Total	835792	474535286	70.7
Note: Type:repeat sequence type; Number: the Number of repeat sequences; Length (bp) : the total length of predicted repeat sequences; Percentage(%) : the repeat sequence proportion of the total genome.?: the sequence classification is divided into three layers. The first layer is the Class taxon and the second layer is Order taxon, the third layer is the Super family taxon. When each layer of ta…

## Sheet: Table S4
Table S4. Non-coding RNA information.
RNA classification	Number	Family
miRNA	161	27
rRNA	113	4
tRNA	629	24
snRNA	104	8
snoRNA	1831	2

## Sheet: Table S5
Table S5. Gene annotation information.
Software	Gene Num	GeneLen(bp)	AveGeneLen(bp)	ExonLen(bp)	AveExonLen(bp)	IntronLen(bp)	AveIntronLen(bp)
EVM	31784	113883678	3583.05	44886485	266.15	68997193	504.11

## Sheet: Table S6
Table S6. Statistics of the completeness of the assembled genome.
Species	Number of 458 CEGs* present in assembly	% of 458 CEGs present in assemblies	Number of 248 highly conserved CEGs present	% of 248 highly conserved CEGs present
Pistacia	444	96.94	231	93.15
Species	Complete BUSCOs(C)	Complete and single-copy BUSCOs(S)	Complete and duplicated BUSCOs(D)	Fragmented BUSCOs(F)	Missing BUSCOs(M)	Total Lineage BUSCOs
Pistacia	1,361 (94.51%)	1,088 (75.56%)	273 (18.96%)	29 (2.01%)	50 (3.47%)	1440
				;

## Sheet: Table S7
Table S7. Functional enrichment of 1,381 genes within gene families specific to pistachio.
	GO ID	Term	Benjamini corrected P value
DAVID	GO:0005886	plasma membrane	0.000107923
	GO:0006952	defense response	0.00100552
	GO:0043531	ADP binding	0.0178617
	GO:0009607	response to biotic stimulus	0.0303892
	GO:0031225	anchored component of membrane	0.0439101
G:profiler	GO:0008152	metabolic process	0.0406
	GO:0019748	secondary metabolic process	0.00107
	GO:0044550	secondary metabolite biosynthetic process	0.0057
	GO:0023052	signaling	0.000266
	GO:0050896	response to stimulus	9.67e-07
	GO:0006950	response to stress	0.0118
	GO:0006952	defense response	0.00173
	GO:0009987	cellular process	0.00173
	GO:0007154	cell communication	0.000266
	GO:0008219	cell death	0.00752
	GO:0012501	programmed cell death	0.0057
	GO:0034050	host programmed cell death induced by symbiont	0.0117
	GO:0051716	cellular response to stimulus	0.000167
	GO:0007165	signal transduction	0.000266
	GO:0009626	plant-type hypersensitive response	0.0117
	GO:0065007	biological regulation	0.0435
	GO:0016020	membrane	0.0117
	GO:0071944	cell periphery	3.51e-06
	GO:0005886	plasma membrane	0.000266
	GO:0003674	molecular_function	3.51e-06
	GO:0003824	catalytic activity	0.0259
	GO:0016491	oxidoreductase activity	0.0324
	GO:0005488	binding	0.0324
	GO:0043531	ADP binding	0.000413

## Sheet: Table S8
Table S8. Gene enrichment analysis of genes within expanded gene families.
Gene Ontology term	Cluter frequency	Genome frequency	P value	Corrected P_value
Biological Process: oxidation-reduction process (GO:0055114);	402 out of 3519 11.4236999147485%	1788 out of 37799 4.73028386994365%	0	0
Biological Process: metabolic process (GO:0008152);	163 out of 3519 4.63199772662688%	691 out of 37799 1.8280906902299%	0	0
Biological Process: DNA integration (GO:0015074);	87 out of 3519 2.47229326513214%	110 out of 37799 0.291012989761634%	2.49981e-68	1.2749e-65
Biological Process: RNA-dependent DNA biosynthetic process (GO:0006278);	51 out of 3519 1.44927536231884%	63 out of 37799 0.16667107595439%	1.6092e-41	8.20691e-39
Biological Process: lignin catabolic process (GO:0046274);	33 out of 3519 0.937766410912191%	35 out of 37799 0.0925950421968835%	4.06147e-32	2.07135e-29
Biological Process: negative regulation of catalytic activity (GO:0043086);	51 out of 3519 1.44927536231884%	90 out of 37799 0.2381015370777%	2.21402e-29	1.12915e-26
Biological Process: calcium ion transmembrane transport (GO:0070588);	20 out of 3519 0.568343279340722%	23 out of 37799 0.0608481705865235%	3.05775e-18	1.55945e-15
Biological Process: oligopeptide transport (GO:0006857);	24 out of 3519 0.682011935208866%	35 out of 37799 0.0925950421968835%	2.51128e-17	1.28075e-14
Biological Process: potassium ion transmembrane transport (GO:0071805);	20 out of 3519 0.568343279340722%	34 out of 37799 0.0899494695626868%	8.71807e-13	4.44622e-10
Biological Process: transmembrane transport (GO:0055085);	93 out of 3519 2.64279624893436%	400 out of 37799 1.05822905367867%	1.63192e-12	8.32278e-10
Biological Process: response to stress (GO:0006950);	52 out of 3519 1.47769252628588%	198 out of 37799 0.523823381570941%	2.16083e-12	1.10202e-09
Biological Process: obsolete ATP catabolic process (GO:0006200);	56 out of 3519 1.59136118215402%	222 out of 37799 0.587317124791661%	3.42504e-12	1.74677e-09
Biological Process: proteolysis (GO:0006508);	100 out of 3519 2.84171639670361%	383 out of 37799 1.01325431889733%	3.88678e-12	1.98226e-09
Biological Process: response to stimulus (GO:0050896);	36 out of 3519 1.0230179028133%	117 out of 37799 0.309531998201011%	5.9395e-11	3.02915e-08
Biological Process: DNA metabolic process (GO:0006259);	21 out of 3519 0.596760443307758%	46 out of 37799 0.121696341173047%	1.4563e-10	7.42713e-08
Biological Process: ionotropic glutamate receptor signaling pathway (GO:0035235);	11 out of 3519 0.312588803637397%	13 out of 37799 0.0343924442445567%	2.93113e-10	1.49488e-07
Biological Process: response to gravity (GO:0009629);	9 out of 3519 0.255754475703325%	10 out of 37799 0.0264557263419667%	4.76986e-09	2.43263e-06
Biological Process: chalcone biosynthetic process (GO:0009715);	9 out of 3519 0.255754475703325%	10 out of 37799 0.0264557263419667%	4.76986e-09	2.43263e-06
Biological Process: S-adenosylmethionine biosynthetic process (GO:0006556);	8 out of 3519 0.227337311736289%	8 out of 37799 0.0211645810735734%	5.60242e-09	2.85723e-06
Biological Process: drug transmembrane transport (GO:0006855);	25 out of 3519 0.710429099175902%	76 out of 37799 0.201063520198947%	1.06723e-08	5.44288e-06
Biological Process: carbohydrate metabolic process (GO:0005975);	69 out of 3519 1.96078431372549%	367 out of 37799 0.970925156750179%	1.3601e-08	6.9365e-06
Biological Process: pentacyclic triterpenoid biosynthetic process (GO:0019745);	14 out of 3519 0.397840295538505%	29 out of 37799 0.0767216063917035%	7.18556e-08	3.66463e-05
Biological Process: DNA recombination (GO:0006310);	19 out of 3519 0.539926115373686%	55 out of 37799 0.145506494880817%	2.53955e-07	0.000129517
Biological Process: cinnamic acid biosynthetic process (GO:0009800);	6 out of 3519 0.170502983802217%	6 out of 37799 0.01587343580518%	6.48566e-07	0.000330768
Biological Process: sesquiterpene biosynthetic process (GO:0051762);	6 out of 3519 0.170502983802217%	6 out of 37799 0.01587343580518%	6.48566e-07	0.000330768
Biological Process: protein polymerization (GO:0051258);	12 out of 3519 0.341005967604433%	26 out of 37799 0.0687848884891135%	1.15414e-06	0.000588609
Biological Process: protein metabolic process (GO:0019538);	11 out of 3519 0.312588803637397%	22 out of 37799 0.0582025979523268%	1.19451e-06	0.000609199
Biological Process: regulation of anthocyanin biosynthetic process (GO:0031540);	9 out of 3519 0.255754475703325%	15 out of 37799 0.0396835895129501%	1.54488e-06	0.000787887
Biological Process: defense response (GO:0006952);	23 out of 3519 0.65359477124183%	88 out of 37799 0.232810391809307%	3.89343e-06	0.00198565
Biological Process: transport (GO:0006810);	42 out of 3519 1.19352088661552%	217 out of 37799 0.574089261620678%	4.02003e-06	0.00205022
Biological Process: L-arabinose metabolic process (GO:0046373);	6 out of 3519 0.170502983802217%	7 out of 37799 0.0185190084393767%	4.17824e-06	0.0021309
Biological Process: L-phenylalanine catabolic process (GO:0006559);	6 out of 3519 0.170502983802217%	7 out of 37799 0.0185190084393767%	4.17824e-06	0.0021309
Biological Process: acidic amino acid transport (GO:0015800);	5 out of 3519 0.14208581983518%	5 out of 37799 0.0132278631709834%	6.97549e-06	0.0035575
Biological Process: response to water (GO:0009415);	5 out of 3519 0.14208581983518%	5 out of 37799 0.0132278631709834%	6.97549e-06	0.0035575
Biological Process: protein phosphorylation (GO:0006468);	96 out of 3519 2.72804774083546%	663 out of 37799 1.75401465647239%	9.70703e-06	0.00495059
Biological Process: ammonium transmembrane transport (GO:0072488);	8 out of 3519 0.227337311736289%	14 out of 37799 0.0370380168787534%	1.00459e-05	0.00512343
Biological Process: response to oxidative stress (GO:0006979);	38 out of 3519 1.07985223074737%	199 out of 37799 0.526468954205138%	1.55307e-05	0.00792067
Biological Process: translational frameshifting (GO:0006452);	5 out of 3519 0.14208581983518%	6 out of 37799 0.01587343580518%	3.86101e-05	0.0196912
Biological Process: positive regulation of translational elongation (GO:0045901);	5 out of 3519 0.14208581983518%	6 out of 37799 0.01587343580518%	3.86101e-05	0.0196912
Biological Process: ion transmembrane transport (GO:0034220);	5 out of 3519 0.14208581983518%	6 out of 37799 0.01587343580518%	3.86101e-05	0.0196912
Biological Process: neutral amino acid transport (GO:0015804);	5 out of 3519 0.14208581983518%	6 out of 37799 0.01587343580518%	3.86101e-05	0.0196912
Biological Process: positive regulation of translational termination (GO:0045905);	5 out of 3519 0.14208581983518%	6 out of 37799 0.01587343580518%	3.86101e-05	0.0196912
Biological Process: MAPK cascade (GO:0000165);	25 out of 3519 0.710429099175902%	114 out of 37799 0.301595280298421%	4.09534e-05	0.0208862
Biological Process: shikimate metabolic process (GO:0019632);	4 out of 3519 0.113668655868144%	4 out of 37799 0.0105822905367867%	7.50039e-05	0.038252
Biological Process: xenobiotic metabolic process (GO:0006805);	4 out of 3519 0.113668655868144%	4 out of 37799 0.0105822905367867%	7.50039e-05	0.038252
Biological Process: geranyl diphosphate metabolic process (GO:0033383);	4 out of 3519 0.113668655868144%	4 out of 37799 0.0105822905367867%	7.50039e-05	0.038252
Cellular Component: peroxisomal matrix (GO:0005782);	15 out of 1347 1.11358574610245%	19 out of 15707 0.120965174762845%	2.58486e-13	1.73186e-11
Cellular Component: extracellular region (GO:0005576);	94 out of 1347 6.97847067557535%	290 out of 15707 1.84631056216973%	1.92124e-12	1.28723e-10
Cellular Component: apoplast (GO:0048046);	81 out of 1347 6.01336302895323%	264 out of 15707 1.680779270389%	3.47899e-12	2.33093e-10
Cellular Component: membrane (GO:0016020);	166 out of 1347 12.3236822568671%	1013 out of 15707 6.44935379130324%	6.30163e-12	4.22209e-10
Cellular Component: integral component of membrane (GO:0016021);	225 out of 1347 16.7037861915368%	1440 out of 15707 9.16788692939454%	1.54305e-11	1.03385e-09
Cellular Component: protein phosphatase type 2A complex (GO:0000159);	10 out of 1347 0.742390497401633%	16 out of 15707 0.101865410326606%	1.03113e-07	6.9086e-06
Cellular Component: late endosome (GO:0005770);	6 out of 1347 0.44543429844098%	11 out of 15707 0.0700324695995416%	0.000124545	0.00834453
Cellular Component: plastid (GO:0009536);	27 out of 1347 2.00445434298441%	150 out of 15707 0.954988221811931%	0.000170714	0.0114378
Cellular Component: tubulin complex (GO:0045298);	5 out of 1347 0.371195248700817%	8 out of 15707 0.050932705163303%	0.000206804	0.0138559
Cellular Component: extracellular matrix (GO:0031012);	5 out of 1347 0.371195248700817%	8 out of 15707 0.050932705163303%	0.000206804	0.0138559
Cellular Component: plant-type cell wall (GO:0009505);	27 out of 1347 2.00445434298441%	156 out of 15707 0.993187750684408%	0.000330451	0.0221402
Cellular Component: cullin-RING ubiquitin ligase complex (GO:0031461);	5 out of 1347 0.371195248700817%	9 out of 15707 0.0572992933087159%	0.000432384	0.0289697
Molecular Function: serine-type endopeptidase activity (GO:0004252);	48 out of 4166 1.15218434949592%	103 out of 26824 0.383984491500149%	0	0
Molecular Function: RNA-directed DNA polymerase activity (GO:0003964);	51 out of 4166 1.22419587133941%	64 out of 26824 0.238592305398151%	6.82907e-30	2.06921e-27
Molecular Function: hydroquinone:oxygen oxidoreductase activity (GO:0052716);	33 out of 4166 0.792126740278445%	35 out of 26824 0.130480167014614%	7.87886e-25	2.38729e-22
Molecular Function: L-ascorbate oxidase activity (GO:0008447);	38 out of 4166 0.912145943350936%	45 out of 26824 0.167760214733075%	2.321e-24	7.03263e-22
Molecular Function: transferase activity, transferring hexosyl groups (GO:0016758);	52 out of 4166 1.24819971195391%	93 out of 26824 0.346704443781688%	3.5412e-19	1.07298e-16
Molecular Function: nutrient reservoir activity (GO:0045735);	42 out of 4166 1.00816130580893%	70 out of 26824 0.260960334029228%	2.63385e-17	7.98058e-15
Molecular Function: manganese ion binding (GO:0030145);	37 out of 4166 0.888142102736438%	63 out of 26824 0.234864300626305%	5.42514e-15	1.64382e-12
Molecular Function: monooxygenase activity (GO:0004497);	84 out of 4166 2.01632261161786%	192 out of 26824 0.715776916194453%	1.60505e-12	4.8633e-10
Molecular Function: oxidoreductase activity, acting on paired donors, with incorporation or reduction of molecular oxygen (GO:0016705);	85 out of 4166 2.04032645223236%	189 out of 26824 0.704592901878914%	1.98164e-12	6.00436e-10
Molecular Function: heme binding (GO:0020037);	137 out of 4166 3.28852616418627%	406 out of 26824 1.51356993736952%	2.223e-12	6.73569e-10
Molecular Function: electron carrier activity (GO:0009055);	120 out of 4166 2.8804608737398%	413 out of 26824 1.53966597077244%	3.46412e-12	1.04963e-09
Molecular Function: identical protein binding (GO:0042802);	45 out of 4166 1.08017282765242%	101 out of 26824 0.376528481956457%	3.90832e-12	1.18422e-09
Molecular Function: potassium ion transmembrane transporter activity (GO:0015079);	20 out of 4166 0.480076812289966%	26 out of 26824 0.0969281240679988%	5.68152e-12	1.7215e-09
Molecular Function: iron ion binding (GO:0005506);	120 out of 4166 2.8804608737398%	418 out of 26824 1.55830599463167%	7.38498e-12	2.23765e-09
Molecular Function: terpene synthase activity (GO:0010333);	16 out of 4166 0.384061449831973%	19 out of 26824 0.0708320906650761%	6.75821e-11	2.04774e-08
Molecular Function: anthocyanidin 3-O-glucosyltransferase activity (GO:0047213);	24 out of 4166 0.57609217474796%	39 out of 26824 0.145392186101998%	8.32808e-11	2.52341e-08
Molecular Function: calcium-transporting ATPase activity (GO:0005388);	19 out of 4166 0.456072971675468%	26 out of 26824 0.0969281240679988%	8.97643e-11	2.71986e-08
Molecular Function: transferase activity, transferring glycosyl groups (GO:0016757);	53 out of 4166 1.27220355256841%	141 out of 26824 0.525648672830301%	1.4307e-10	4.33501e-08
Molecular Function: oxidoreductase activity (GO:0016491);	124 out of 4166 2.97647623619779%	472 out of 26824 1.75961825231136%	1.02765e-09	3.11379e-07
Molecular Function: naringenin-chalcone synthase activity (GO:0016210);	15 out of 4166 0.360057609217475%	20 out of 26824 0.0745600954369222%	5.11708e-09	1.55048e-06
Molecular Function: monodehydroascorbate reductase (NADH) activity (GO:0016656);	15 out of 4166 0.360057609217475%	20 out of 26824 0.0745600954369222%	5.11708e-09	1.55048e-06
Molecular Function: flavonoid 3',5'-hydroxylase activity (GO:0033772);	19 out of 4166 0.456072971675468%	31 out of 26824 0.115568147927229%	8.72648e-09	2.64412e-06
Molecular Function: beta-amyrin synthase activity (GO:0042300);	11 out of 4166 0.264042246759482%	12 out of 26824 0.0447360572621533%	1.29107e-08	3.91194e-06
Molecular Function: squalene monooxygenase activity (GO:0004506);	11 out of 4166 0.264042246759482%	12 out of 26824 0.0447360572621533%	1.29107e-08	3.91194e-06
Molecular Function: sulfotransferase activity (GO:0008146);	15 out of 4166 0.360057609217475%	22 out of 26824 0.0820161049806144%	4.11832e-08	1.24785e-05
Molecular Function: extracellular-glutamate-gated ion channel activity (GO:0005234);	11 out of 4166 0.264042246759482%	13 out of 26824 0.0484640620339994%	7.20122e-08	2.18197e-05
Molecular Function: ionotropic glutamate receptor activity (GO:0004970);	11 out of 4166 0.264042246759482%	13 out of 26824 0.0484640620339994%	7.20122e-08	2.18197e-05
Molecular Function: aromatase activity (GO:0070330);	20 out of 4166 0.480076812289966%	38 out of 26824 0.141664181330152%	1.23565e-07	3.74402e-05
Molecular Function: cis-zeatin O-beta-D-glucosyltransferase activity (GO:0050502);	8 out of 4166 0.192030724915987%	8 out of 26824 0.0298240381747689%	3.36588e-07	0.000101986
Molecular Function: alcohol dehydrogenase (NAD) activity (GO:0004022);	8 out of 4166 0.192030724915987%	8 out of 26824 0.0298240381747689%	3.36588e-07	0.000101986
Molecular Function: methionine adenosyltransferase activity (GO:0004478);	8 out of 4166 0.192030724915987%	8 out of 26824 0.0298240381747689%	3.36588e-07	0.000101986
Molecular Function: beta-galactosidase activity (GO:0004565);	15 out of 4166 0.360057609217475%	25 out of 26824 0.0932001192961527%	4.94444e-07	0.000149816
Molecular Function: xenobiotic-transporting ATPase activity (GO:0008559);	16 out of 4166 0.384061449831973%	28 out of 26824 0.104384133611691%	5.17562e-07	0.000156821
Molecular Function: galacturan 1,4-alpha-galacturonidase activity (GO:0047911);	15 out of 4166 0.360057609217475%	27 out of 26824 0.100656128839845%	1.92628e-06	0.000583663
Molecular Function: O-methyltransferase activity (GO:0008171);	14 out of 4166 0.336053768602976%	24 out of 26824 0.0894721145243066%	1.93079e-06	0.00058503
Molecular Function: inositol 3-alpha-galactosyltransferase activity (GO:0047216);	9 out of 4166 0.216034565530485%	11 out of 26824 0.0410080524903072%	2.1259e-06	0.000644149
Molecular Function: oxalate oxidase activity (GO:0050162);	9 out of 4166 0.216034565530485%	11 out of 26824 0.0410080524903072%	2.1259e-06	0.000644149
Molecular Function: desulfoglucosinolate sulfotransferase activity (GO:0047364);	7 out of 4166 0.168026884301488%	7 out of 26824 0.0260960334029228%	2.1703e-06	0.000657601
Molecular Function: serine-type carboxypeptidase activity (GO:0004185);	22 out of 4166 0.528084493518963%	51 out of 26824 0.190128243364152%	2.36554e-06	0.000716758
Molecular Function: extracellular ligand-gated ion channel activity (GO:0005230);	8 out of 4166 0.192030724915987%	9 out of 26824 0.033552042946615%	2.61177e-06	0.000791366
Molecular Function: trans-zeatin O-beta-D-glucosyltransferase activity (GO:0050403);	8 out of 4166 0.192030724915987%	9 out of 26824 0.033552042946615%	2.61177e-06	0.000791366
Molecular Function: carboxypeptidase activity (GO:0004180);	12 out of 4166 0.28804608737398%	19 out of 26824 0.0708320906650761%	3.33572e-06	0.00101072
Molecular Function: copper ion binding (GO:0005507);	52 out of 4166 1.24819971195391%	186 out of 26824 0.693408887563376%	1.06916e-05	0.00323954
Molecular Function: UDP-glucosyltransferase activity (GO:0035251);	15 out of 4166 0.360057609217475%	30 out of 26824 0.111840143155383%	1.07876e-05	0.00326865
Molecular Function: indole-3-acetic acid amido synthetase activity (GO:0010279);	8 out of 4166 0.192030724915987%	10 out of 26824 0.0372800477184611%	1.12625e-05	0.00341254
Molecular Function: proteoglycan binding (GO:0043394);	6 out of 4166 0.14402304368699%	6 out of 26824 0.0223680286310766%	1.39911e-05	0.00423931
Molecular Function: phenylalanine ammonia-lyase activity (GO:0045548);	6 out of 4166 0.14402304368699%	6 out of 26824 0.0223680286310766%	1.39911e-05	0.00423931
Molecular Function: phosphatidylinositol phospholipase C activity (GO:0004435);	6 out of 4166 0.14402304368699%	6 out of 26824 0.0223680286310766%	1.39911e-05	0.00423931
Molecular Function: sesquiterpene synthase activity (GO:0010334);	6 out of 4166 0.14402304368699%	6 out of 26824 0.0223680286310766%	1.39911e-05	0.00423931
Molecular Function: transmembrane transporter activity (GO:0022857);	16 out of 4166 0.384061449831973%	35 out of 26824 0.130480167014614%	2.32016e-05	0.00703008
Molecular Function: carbohydrate transmembrane transporter activity (GO:0015144);	7 out of 4166 0.168026884301488%	9 out of 26824 0.033552042946615%	5.83871e-05	0.0176913
Molecular Function: drug transmembrane transporter activity (GO:0015238);	25 out of 4166 0.600096015362458%	73 out of 26824 0.272144348344766%	6.16858e-05	0.0186908
Molecular Function: 3-dehydroquinate dehydratase activity (GO:0003855);	6 out of 4166 0.14402304368699%	7 out of 26824 0.0260960334029228%	8.49161e-05	0.0257296
Molecular Function: shikimate 3-dehydrogenase (NADP+) activity (GO:0004764);	6 out of 4166 0.14402304368699%	7 out of 26824 0.0260960334029228%	8.49161e-05	0.0257296
Molecular Function: primary active transmembrane transporter activity (GO:0015399);	5 out of 4166 0.120019203072492%	5 out of 26824 0.0186400238592305%	9.01774e-05	0.0273238
Molecular Function: acidic amino acid transmembrane transporter activity (GO:0015172);	5 out of 4166 0.120019203072492%	5 out of 26824 0.0186400238592305%	9.01774e-05	0.0273238
Molecular Function: monovalent inorganic cation transmembrane transporter activity (GO:0015077);	5 out of 4166 0.120019203072492%	5 out of 26824 0.0186400238592305%	9.01774e-05	0.0273238
Molecular Function: G-protein coupled GABA receptor activity (GO:0004965);	5 out of 4166 0.120019203072492%	5 out of 26824 0.0186400238592305%	9.01774e-05	0.0273238
Molecular Function: pyridoxine:NADP 4-dehydrogenase activity (GO:0050236);	5 out of 4166 0.120019203072492%	5 out of 26824 0.0186400238592305%	9.01774e-05	0.0273238
Molecular Function: lupeol synthase activity (GO:0042299);	5 out of 4166 0.120019203072492%	5 out of 26824 0.0186400238592305%	9.01774e-05	0.0273238
Molecular Function: antiporter activity (GO:0015297);	25 out of 4166 0.600096015362458%	77 out of 26824 0.28705636743215%	0.000163862	0.0496502
ko00909:Sesquiterpenoid and triterpenoid biosynthesis	29 out of 1046 2.77246653919694%	35 out of 7514 0.465797178599947%	7.29494e-20	5.10646e-18
ko02010:ABC transporters	33 out of 1046 3.15487571701721%	53 out of 7514 0.705350013308491%	4.28726e-16	3.00108e-14
ko00940:Phenylpropanoid biosynthesis	97 out of 1046 9.27342256214149%	271 out of 7514 3.6066010114453%	9.10383e-13	6.37268e-11
ko00941:Flavonoid biosynthesis	31 out of 1046 2.96367112810707%	65 out of 7514 0.865051903114187%	5.48036e-11	3.83625e-09
ko00460:Cyanoamino acid metabolism	28 out of 1046 2.67686424474187%	75 out of 7514 0.9981368112856%	3.28596e-07	2.30017e-05
ko00944:Flavone and flavonol biosynthesis	7 out of 1046 0.669216061185469%	7 out of 7514 0.0931594357199894%	9.95635e-07	6.96945e-05
ko00960:Tropane, piperidine and pyridine alkaloid biosynthesis	22 out of 1046 2.10325047801147%	59 out of 7514 0.785200958211339%	6.12808e-06	0.000428966
ko00592:alpha-Linolenic acid metabolism	25 out of 1046 2.39005736137667%	90 out of 7514 1.19776417354272%	0.000401529	0.028107
ko00945:Stilbenoid, diarylheptanoid and gingerol biosynthesis	12 out of 1046 1.1472275334608%	31 out of 7514 0.412563215331381%	0.000544597	0.0381218

## Sheet: Table S9
Table S9. Cytochrome P450 genes within expanded gene families in pistachio.
Pistachio Gene ID	Best Hit Protein in Arabidopsis thaliana	Best Hit Genes in Arabidopsis thaliana	Gene name	Gene Description
EVM0005332	NP_182075.1	AT2G45510	CYP704A2	At2g45510 [Source:UniProtKB/TrEMBL;Acc:O64631]
EVM0025297	NP_182075.1	AT2G45510	CYP704A2	At2g45510 [Source:UniProtKB/TrEMBL;Acc:O64631]
EVM0028088	NP_182075.1	AT2G45510	CYP704A2	At2g45510 [Source:UniProtKB/TrEMBL;Acc:O64631]
EVM0028478	NP_182075.1	AT2G45510	CYP704A2	At2g45510 [Source:UniProtKB/TrEMBL;Acc:O64631]
EVM0028548	NP_182075.1	AT2G45510	CYP704A2	At2g45510 [Source:UniProtKB/TrEMBL;Acc:O64631]
EVM0029668	NP_182075.1	AT2G45510	CYP704A2	At2g45510 [Source:UniProtKB/TrEMBL;Acc:O64631]
EVM0012928	NP_182075.1	AT2G45510	CYP704A2	At2g45510 [Source:UniProtKB/TrEMBL;Acc:O64631]
EVM0015643	NP_182075.1	AT2G45510	CYP704A2	At2g45510 [Source:UniProtKB/TrEMBL;Acc:O64631]
EVM0024362	NP_182075.1	AT2G45510	CYP704A2	At2g45510 [Source:UniProtKB/TrEMBL;Acc:O64631]
EVM0005061	NP_182075.1	AT2G45510	CYP704A2	At2g45510 [Source:UniProtKB/TrEMBL;Acc:O64631]
EVM0023920	NP_182075.1	AT2G45510	CYP704A2	At2g45510 [Source:UniProtKB/TrEMBL;Acc:O64631]
EVM0028130	NP_182075.1	AT2G45510	CYP704A2	At2g45510 [Source:UniProtKB/TrEMBL;Acc:O64631]
EVM0001986	NP_182075.1	AT2G45510	CYP704A2	At2g45510 [Source:UniProtKB/TrEMBL;Acc:O64631]
EVM0023366	NP_175469.2	AT1G50520	CYP705A27	Cytochrome P450, family 705, subfamily A, polypeptide 27 [Source:UniProtKB/TrEMBL;Acc:F4I6I6]
EVM0022814	NP_188730.2	AT3G20940	CYP705A30	Cytochrome P450, family 705, subfamily A, polypeptide 30 [Source:UniProtKB/TrEMBL;Acc:Q9LIG9]
EVM0022949	NP_188730.2	AT3G20940	CYP705A30	Cytochrome P450, family 705, subfamily A, polypeptide 30 [Source:UniProtKB/TrEMBL;Acc:Q9LIG9]
EVM0028316	NP_188730.2	AT3G20940	CYP705A30	Cytochrome P450, family 705, subfamily A, polypeptide 30 [Source:UniProtKB/TrEMBL;Acc:Q9LIG9]
EVM0005425	NP_182218.2	AT2G46950	CYP709B2	Cytochrome P450 709B2 [Source:UniProtKB/Swiss-Prot;Acc:F4IK45]
EVM0022374	NP_182218.2	AT2G46950	CYP709B2	Cytochrome P450 709B2 [Source:UniProtKB/Swiss-Prot;Acc:F4IK45]
EVM0023556	NP_568463.1	AT5G24910	CYP714A1	Cytochrome P450 714A1 [Source:UniProtKB/Swiss-Prot;Acc:Q93Z79]
EVM0028544	NP_568463.1	AT5G24910	CYP714A1	Cytochrome P450 714A1 [Source:UniProtKB/Swiss-Prot;Acc:Q93Z79]
EVM0008357	NP_568463.1	AT5G24910	CYP714A1	Cytochrome P450 714A1 [Source:UniProtKB/Swiss-Prot;Acc:Q93Z79]
EVM0004255	NP_568463.1	AT5G24910	CYP714A1	Cytochrome P450 714A1 [Source:UniProtKB/Swiss-Prot;Acc:Q93Z79]
EVM0007030	NP_568463.1	AT5G24910	CYP714A1	Cytochrome P450 714A1 [Source:UniProtKB/Swiss-Prot;Acc:Q93Z79]
EVM0024632	NP_568463.1	AT5G24910	CYP714A1	Cytochrome P450 714A1 [Source:UniProtKB/Swiss-Prot;Acc:Q93Z79]
EVM0004791	NP_568463.1	AT5G24910	CYP714A1	Cytochrome P450 714A1 [Source:UniProtKB/Swiss-Prot;Acc:Q93Z79]
EVM0017498	NP_568463.1	AT5G24910	CYP714A1	Cytochrome P450 714A1 [Source:UniProtKB/Swiss-Prot;Acc:Q93Z79]
EVM0001249	NP_568463.1	AT5G24910	CYP714A1	Cytochrome P450 714A1 [Source:UniProtKB/Swiss-Prot;Acc:Q93Z79]
EVM0027065	NP_568463.1	AT5G24910	CYP714A1	Cytochrome P450 714A1 [Source:UniProtKB/Swiss-Prot;Acc:Q93Z79]
EVM0010700	NP_200053.2	AT5G52400	CYP715A1	Cytochrome P450, family 715, subfamily A, polypeptide 1 [Source:UniProtKB/TrEMBL;Acc:F4KG63]
EVM0012654	NP_200053.2	AT5G52400	CYP715A1	Cytochrome P450, family 715, subfamily A, polypeptide 1 [Source:UniProtKB/TrEMBL;Acc:F4KG63]
EVM0018628	NP_200053.2	AT5G52400	CYP715A1	Cytochrome P450, family 715, subfamily A, polypeptide 1 [Source:UniProtKB/TrEMBL;Acc:F4KG63]
EVM0029591	NP_200053.2	AT5G52400	CYP715A1	Cytochrome P450, family 715, subfamily A, polypeptide 1 [Source:UniProtKB/TrEMBL;Acc:F4KG63]
EVM0030180	NP_200053.2	AT5G52400	CYP715A1	Cytochrome P450, family 715, subfamily A, polypeptide 1 [Source:UniProtKB/TrEMBL;Acc:F4KG63]
EVM0013512	NP_001332668.1	AT5G36110	CYP716A1	Cytochrome P450 716A1 [Source:UniProtKB/Swiss-Prot;Acc:Q9LVY7]
EVM0024828	NP_198463.1	AT5G36140	CYP716A2
EVM0019303	NP_198463.1	AT5G36140	CYP716A2
EVM0019982	NP_680110.1	AT3G48310	CYP71A22	Cytochrome P450 71A22 [Source:UniProtKB/Swiss-Prot;Acc:Q9STL1]
EVM0000631	NP_680110.1	AT3G48310	CYP71A22	Cytochrome P450 71A22 [Source:UniProtKB/Swiss-Prot;Acc:Q9STL1]
EVM0025004	NP_197894.1	AT5G25120	CYP71B11	Cytochrome P450 71B11 [Source:UniProtKB/Swiss-Prot;Acc:P58049]
EVM0026826	NP_197894.1	AT5G25120	CYP71B11	Cytochrome P450 71B11 [Source:UniProtKB/Swiss-Prot;Acc:P58049]
EVM0002434	NP_197894.1	AT5G25120	CYP71B11	Cytochrome P450 71B11 [Source:UniProtKB/Swiss-Prot;Acc:P58049]
EVM0019955	NP_197894.1	AT5G25120	CYP71B11	Cytochrome P450 71B11 [Source:UniProtKB/Swiss-Prot;Acc:P58049]
EVM0009704	NP_197894.1	AT5G25120	CYP71B11	Cytochrome P450 71B11 [Source:UniProtKB/Swiss-Prot;Acc:P58049]
EVM0017866	NP_197894.1	AT5G25120	CYP71B11	Cytochrome P450 71B11 [Source:UniProtKB/Swiss-Prot;Acc:P58049]
EVM0005817	NP_197896.1	AT5G25140	CYP71B13	Cytochrome P450 71B13 [Source:UniProtKB/Swiss-Prot;Acc:P58050]
EVM0016478	NP_189261.1	AT3G26300	CYP71B34	Cytochrome P450 71B34 [Source:UniProtKB/Swiss-Prot;Acc:Q9LIP6]
EVM0009495	NP_189261.1	AT3G26300	CYP71B34	Cytochrome P450 71B34 [Source:UniProtKB/Swiss-Prot;Acc:Q9LIP6]
EVM0020306	NP_189261.1	AT3G26300	CYP71B34	Cytochrome P450 71B34 [Source:UniProtKB/Swiss-Prot;Acc:Q9LIP6]
EVM0010191	NP_189261.1	AT3G26300	CYP71B34	Cytochrome P450 71B34 [Source:UniProtKB/Swiss-Prot;Acc:Q9LIP6]
EVM0009056	NP_189261.1	AT3G26300	CYP71B34	Cytochrome P450 71B34 [Source:UniProtKB/Swiss-Prot;Acc:Q9LIP6]
EVM0025661	NP_189261.1	AT3G26300	CYP71B34	Cytochrome P450 71B34 [Source:UniProtKB/Swiss-Prot;Acc:Q9LIP6]
EVM0002554	NP_189261.1	AT3G26300	CYP71B34	Cytochrome P450 71B34 [Source:UniProtKB/Swiss-Prot;Acc:Q9LIP6]
EVM0018186	NP_189261.1	AT3G26300	CYP71B34	Cytochrome P450 71B34 [Source:UniProtKB/Swiss-Prot;Acc:Q9LIP6]
EVM0027082	NP_189263.1	AT3G26320	CYP71B36	Cytochrome P450 71B36 [Source:UniProtKB/Swiss-Prot;Acc:Q9LIP4]
EVM0001970	NP_189264.3	AT3G26330	CYP71B37	Cytochrome P450 71B37 [Source:UniProtKB/Swiss-Prot;Acc:Q9LIP3]
EVM0029557	NP_189264.3	AT3G26330	CYP71B37	Cytochrome P450 71B37 [Source:UniProtKB/Swiss-Prot;Acc:Q9LIP3]
EVM0015408	NP_189259.1	AT3G26280	CYP71B4	Cytochrome P450, family 71, subfamily B, polypeptide 4 [Source:UniProtKB/TrEMBL;Acc:A0A1I9LMQ2]
EVM0001895	NP_172770.1	AT1G13110	CYP71B7	CYP71B7 [Source:UniProtKB/TrEMBL;Acc:A0A178WGC6]
EVM0017491	NP_172770.1	AT1G13110	CYP71B7	CYP71B7 [Source:UniProtKB/TrEMBL;Acc:A0A178WGC6]
EVM0028527	NP_172770.1	AT1G13110	CYP71B7	CYP71B7 [Source:UniProtKB/TrEMBL;Acc:A0A178WGC6]
EVM0004610	NP_001325567.1	AT3G14690	CYP72A15	Cytochrome P450, family 72, subfamily A, polypeptide 15 [Source:UniProtKB/TrEMBL;Acc:A0A1I9LLM3]
EVM0015466	NP_001325567.1	AT3G14690	CYP72A15	Cytochrome P450, family 72, subfamily A, polypeptide 15 [Source:UniProtKB/TrEMBL;Acc:A0A1I9LLM3]
EVM0020342	NP_001325567.1	AT3G14690	CYP72A15	Cytochrome P450, family 72, subfamily A, polypeptide 15 [Source:UniProtKB/TrEMBL;Acc:A0A1I9LLM3]
EVM0021973	NP_001325567.1	AT3G14690	CYP72A15	Cytochrome P450, family 72, subfamily A, polypeptide 15 [Source:UniProtKB/TrEMBL;Acc:A0A1I9LLM3]
EVM0011653	NP_196416.1	AT5G07990	CYP75B1	TT7 [Source:UniProtKB/TrEMBL;Acc:A0A178UNZ9]
EVM0021015	NP_196416.1	AT5G07990	CYP75B1	TT7 [Source:UniProtKB/TrEMBL;Acc:A0A178UNZ9]
EVM0027777	NP_196416.1	AT5G07990	CYP75B1	TT7 [Source:UniProtKB/TrEMBL;Acc:A0A178UNZ9]
EVM0029202	NP_196416.1	AT5G07990	CYP75B1	TT7 [Source:UniProtKB/TrEMBL;Acc:A0A178UNZ9]
EVM0024328	NP_196416.1	AT5G07990	CYP75B1	TT7 [Source:UniProtKB/TrEMBL;Acc:A0A178UNZ9]
EVM0027837	NP_196416.1	AT5G07990	CYP75B1	TT7 [Source:UniProtKB/TrEMBL;Acc:A0A178UNZ9]
EVM0003566	NP_196416.1	AT5G07990	CYP75B1	TT7 [Source:UniProtKB/TrEMBL;Acc:A0A178UNZ9]
EVM0020069	NP_196416.1	AT5G07990	CYP75B1	TT7 [Source:UniProtKB/TrEMBL;Acc:A0A178UNZ9]
EVM0010964	NP_196416.1	AT5G07990	CYP75B1	TT7 [Source:UniProtKB/TrEMBL;Acc:A0A178UNZ9]
EVM0029803	NP_196416.1	AT5G07990	CYP75B1	TT7 [Source:UniProtKB/TrEMBL;Acc:A0A178UNZ9]
EVM0008820	NP_196416.1	AT5G07990	CYP75B1	TT7 [Source:UniProtKB/TrEMBL;Acc:A0A178UNZ9]
EVM0004874	NP_196416.1	AT5G07990	CYP75B1	TT7 [Source:UniProtKB/TrEMBL;Acc:A0A178UNZ9]
EVM0010960	NP_196416.1	AT5G07990	CYP75B1	TT7 [Source:UniProtKB/TrEMBL;Acc:A0A178UNZ9]
EVM0026285	NP_196416.1	AT5G07990	CYP75B1	TT7 [Source:UniProtKB/TrEMBL;Acc:A0A178UNZ9]
EVM0028253	NP_196416.1	AT5G07990	CYP75B1	TT7 [Source:UniProtKB/TrEMBL;Acc:A0A178UNZ9]
EVM0026339	NP_190865.2	AT3G52970	CYP76G1	Cytochrome P450, family 76, subfamily G, polypeptide 1 [Source:UniProtKB/TrEMBL;Acc:F4J865]
EVM0006942	NP_190865.2	AT3G52970	CYP76G1	Cytochrome P450, family 76, subfamily G, polypeptide 1 [Source:UniProtKB/TrEMBL;Acc:F4J865]
EVM0009090	NP_190865.2	AT3G52970	CYP76G1	Cytochrome P450, family 76, subfamily G, polypeptide 1 [Source:UniProtKB/TrEMBL;Acc:F4J865]
EVM0021593	NP_190865.2	AT3G52970	CYP76G1	Cytochrome P450, family 76, subfamily G, polypeptide 1 [Source:UniProtKB/TrEMBL;Acc:F4J865]
EVM0019435	NP_190865.2	AT3G52970	CYP76G1	Cytochrome P450, family 76, subfamily G, polypeptide 1 [Source:UniProtKB/TrEMBL;Acc:F4J865]
EVM0018573	NP_190865.2	AT3G52970	CYP76G1	Cytochrome P450, family 76, subfamily G, polypeptide 1 [Source:UniProtKB/TrEMBL;Acc:F4J865]
EVM0022661	NP_195451.1	AT4G37340	CYP81D3	Cytochrome P450, family 81, subfamily D, polypeptide 3 [Source:UniProtKB/TrEMBL;Acc:O23154]
EVM0029332	NP_195451.1	AT4G37340	CYP81D3	Cytochrome P450, family 81, subfamily D, polypeptide 3 [Source:UniProtKB/TrEMBL;Acc:O23154]
EVM0002662	NP_195451.1	AT4G37340	CYP81D3	Cytochrome P450, family 81, subfamily D, polypeptide 3 [Source:UniProtKB/TrEMBL;Acc:O23154]
EVM0020463	NP_195450.1	AT4G37330	CYP81D4	At4g37330 [Source:UniProtKB/TrEMBL;Acc:O23155]
EVM0028829	NP_195450.1	AT4G37330	CYP81D4	At4g37330 [Source:UniProtKB/TrEMBL;Acc:O23155]
EVM0006698	NP_195450.1	AT4G37330	CYP81D4	At4g37330 [Source:UniProtKB/TrEMBL;Acc:O23155]
EVM0010106	NP_195449.1	AT4G37320	CYP81D5	Cytochrome P450, family 81, subfamily D, polypeptide 5 [Source:UniProtKB/TrEMBL;Acc:O23156]
EVM0029347	NP_195449.1	AT4G37320	CYP81D5	Cytochrome P450, family 81, subfamily D, polypeptide 5 [Source:UniProtKB/TrEMBL;Acc:O23156]
EVM0002811	NP_195453.1	AT4G37370	CYP81D8	Cytochrome P450, family 81, subfamily D, polypeptide 8 [Source:UniProtKB/TrEMBL;Acc:Q9SZT7]
EVM0007785	NP_195453.1	AT4G37370	CYP81D8	Cytochrome P450, family 81, subfamily D, polypeptide 8 [Source:UniProtKB/TrEMBL;Acc:Q9SZT7]
EVM0012309	NP_195453.1	AT4G37370	CYP81D8	Cytochrome P450, family 81, subfamily D, polypeptide 8 [Source:UniProtKB/TrEMBL;Acc:Q9SZT7]
EVM0012455	NP_195453.1	AT4G37370	CYP81D8	Cytochrome P450, family 81, subfamily D, polypeptide 8 [Source:UniProtKB/TrEMBL;Acc:Q9SZT7]
EVM0017157	NP_195453.1	AT4G37370	CYP81D8	Cytochrome P450, family 81, subfamily D, polypeptide 8 [Source:UniProtKB/TrEMBL;Acc:Q9SZT7]
EVM0028069	NP_195453.1	AT4G37370	CYP81D8	Cytochrome P450, family 81, subfamily D, polypeptide 8 [Source:UniProtKB/TrEMBL;Acc:Q9SZT7]
EVM0030603	NP_195453.1	AT4G37370	CYP81D8	Cytochrome P450, family 81, subfamily D, polypeptide 8 [Source:UniProtKB/TrEMBL;Acc:Q9SZT7]
EVM0011516	NP_195453.1	AT4G37370	CYP81D8	Cytochrome P450, family 81, subfamily D, polypeptide 8 [Source:UniProtKB/TrEMBL;Acc:Q9SZT7]
EVM0015801	NP_195453.1	AT4G37370	CYP81D8	Cytochrome P450, family 81, subfamily D, polypeptide 8 [Source:UniProtKB/TrEMBL;Acc:Q9SZT7]
EVM0028553	NP_195453.1	AT4G37370	CYP81D8	Cytochrome P450, family 81, subfamily D, polypeptide 8 [Source:UniProtKB/TrEMBL;Acc:Q9SZT7]
EVM0023722	NP_195453.1	AT4G37370	CYP81D8	Cytochrome P450, family 81, subfamily D, polypeptide 8 [Source:UniProtKB/TrEMBL;Acc:Q9SZT7]
EVM0025588	NP_196622.2	AT5G10600	CYP81K2	Cytochrome P450, family 81, subfamily K, polypeptide 2 [Source:UniProtKB/TrEMBL;Acc:F4KI78]
EVM0014308	NP_194925.1	AT4G31970	CYP82C2	Cytochrome P450 82C2 [Source:UniProtKB/Swiss-Prot;Acc:O49394]
EVM0001449	NP_194923.1	AT4G31950	CYP82C3	CYP82C3 [Source:UniProtKB/TrEMBL;Acc:A0A178UT04]
EVM0001105	NP_194922.1	AT4G31940	CYP82C4	Cytochrome P450 82C4 [Source:UniProtKB/Swiss-Prot;Acc:Q9SZ46]
EVM0014249	NP_194922.1	AT4G31940	CYP82C4	Cytochrome P450 82C4 [Source:UniProtKB/Swiss-Prot;Acc:Q9SZ46]
EVM0014954	NP_194922.1	AT4G31940	CYP82C4	Cytochrome P450 82C4 [Source:UniProtKB/Swiss-Prot;Acc:Q9SZ46]
EVM0016798	NP_194922.1	AT4G31940	CYP82C4	Cytochrome P450 82C4 [Source:UniProtKB/Swiss-Prot;Acc:Q9SZ46]
EVM0016811	NP_194922.1	AT4G31940	CYP82C4	Cytochrome P450 82C4 [Source:UniProtKB/Swiss-Prot;Acc:Q9SZ46]
EVM0018709	NP_194922.1	AT4G31940	CYP82C4	Cytochrome P450 82C4 [Source:UniProtKB/Swiss-Prot;Acc:Q9SZ46]
EVM0022180	NP_194922.1	AT4G31940	CYP82C4	Cytochrome P450 82C4 [Source:UniProtKB/Swiss-Prot;Acc:Q9SZ46]
EVM0023537	NP_194922.1	AT4G31940	CYP82C4	Cytochrome P450 82C4 [Source:UniProtKB/Swiss-Prot;Acc:Q9SZ46]
EVM0023582	NP_194922.1	AT4G31940	CYP82C4	Cytochrome P450 82C4 [Source:UniProtKB/Swiss-Prot;Acc:Q9SZ46]
EVM0024918	NP_194922.1	AT4G31940	CYP82C4	Cytochrome P450 82C4 [Source:UniProtKB/Swiss-Prot;Acc:Q9SZ46]
EVM0025245	NP_194922.1	AT4G31940	CYP82C4	Cytochrome P450 82C4 [Source:UniProtKB/Swiss-Prot;Acc:Q9SZ46]
EVM0027365	NP_194922.1	AT4G31940	CYP82C4	Cytochrome P450 82C4 [Source:UniProtKB/Swiss-Prot;Acc:Q9SZ46]
EVM0005707	NP_194922.1	AT4G31940	CYP82C4	Cytochrome P450 82C4 [Source:UniProtKB/Swiss-Prot;Acc:Q9SZ46]
EVM0007714	NP_194922.1	AT4G31940	CYP82C4	Cytochrome P450 82C4 [Source:UniProtKB/Swiss-Prot;Acc:Q9SZ46]
EVM0022120	NP_194922.1	AT4G31940	CYP82C4	Cytochrome P450 82C4 [Source:UniProtKB/Swiss-Prot;Acc:Q9SZ46]
EVM0008886	NP_194922.1	AT4G31940	CYP82C4	Cytochrome P450 82C4 [Source:UniProtKB/Swiss-Prot;Acc:Q9SZ46]
EVM0010479	NP_189154.1	AT3G25180	CYP82G1	Cytochrome P450 82G1 [Source:UniProtKB/Swiss-Prot;Acc:Q9LSF8]
EVM0027655	NP_189154.1	AT3G25180	CYP82G1	Cytochrome P450 82G1 [Source:UniProtKB/Swiss-Prot;Acc:Q9LSF8]
EVM0011256	NP_172734.2	AT1G12740	CYP87A2	Cytochrome P450, family 87, subfamily A, polypeptide 2 [Source:UniProtKB/TrEMBL;Acc:Q9LN73]
EVM0023039	NP_172734.2	AT1G12740	CYP87A2	Cytochrome P450, family 87, subfamily A, polypeptide 2 [Source:UniProtKB/TrEMBL;Acc:Q9LN73]
EVM0026710	NP_172734.2	AT1G12740	CYP87A2	Cytochrome P450, family 87, subfamily A, polypeptide 2 [Source:UniProtKB/TrEMBL;Acc:Q9LN73]
EVM0028309	NP_172734.2	AT1G12740	CYP87A2	Cytochrome P450, family 87, subfamily A, polypeptide 2 [Source:UniProtKB/TrEMBL;Acc:Q9LN73]
EVM0010283	NP_172734.2	AT1G12740	CYP87A2	Cytochrome P450, family 87, subfamily A, polypeptide 2 [Source:UniProtKB/TrEMBL;Acc:Q9LN73]
EVM0011396	NP_172734.2	AT1G12740	CYP87A2	Cytochrome P450, family 87, subfamily A, polypeptide 2 [Source:UniProtKB/TrEMBL;Acc:Q9LN73]
EVM0025818	NP_172734.2	AT1G12740	CYP87A2	Cytochrome P450, family 87, subfamily A, polypeptide 2 [Source:UniProtKB/TrEMBL;Acc:Q9LN73]
EVM0005354	NP_176674.1	AT1G64940	CYP89A6	Cytochrome P450, family 87, subfamily A, polypeptide 6 [Source:UniProtKB/TrEMBL;Acc:Q9XIQ2]
EVM0009158	NP_176674.1	AT1G64940	CYP89A6	Cytochrome P450, family 87, subfamily A, polypeptide 6 [Source:UniProtKB/TrEMBL;Acc:Q9XIQ2]
EVM0013809	NP_176674.1	AT1G64940	CYP89A6	Cytochrome P450, family 87, subfamily A, polypeptide 6 [Source:UniProtKB/TrEMBL;Acc:Q9XIQ2]
EVM0017304	NP_176674.1	AT1G64940	CYP89A6	Cytochrome P450, family 87, subfamily A, polypeptide 6 [Source:UniProtKB/TrEMBL;Acc:Q9XIQ2]
EVM0019157	NP_176674.1	AT1G64940	CYP89A6	Cytochrome P450, family 87, subfamily A, polypeptide 6 [Source:UniProtKB/TrEMBL;Acc:Q9XIQ2]
EVM0020111	NP_176674.1	AT1G64940	CYP89A6	Cytochrome P450, family 87, subfamily A, polypeptide 6 [Source:UniProtKB/TrEMBL;Acc:Q9XIQ2]
EVM0021503	NP_176674.1	AT1G64940	CYP89A6	Cytochrome P450, family 87, subfamily A, polypeptide 6 [Source:UniProtKB/TrEMBL;Acc:Q9XIQ2]
EVM0021831	NP_176674.1	AT1G64940	CYP89A6	Cytochrome P450, family 87, subfamily A, polypeptide 6 [Source:UniProtKB/TrEMBL;Acc:Q9XIQ2]
EVM0022722	NP_176674.1	AT1G64940	CYP89A6	Cytochrome P450, family 87, subfamily A, polypeptide 6 [Source:UniProtKB/TrEMBL;Acc:Q9XIQ2]
EVM0023382	NP_176674.1	AT1G64940	CYP89A6	Cytochrome P450, family 87, subfamily A, polypeptide 6 [Source:UniProtKB/TrEMBL;Acc:Q9XIQ2]
EVM0023644	NP_176674.1	AT1G64940	CYP89A6	Cytochrome P450, family 87, subfamily A, polypeptide 6 [Source:UniProtKB/TrEMBL;Acc:Q9XIQ2]
EVM0028436	NP_176674.1	AT1G64940	CYP89A6	Cytochrome P450, family 87, subfamily A, polypeptide 6 [Source:UniProtKB/TrEMBL;Acc:Q9XIQ2]
EVM0029824	NP_176674.1	AT1G64940	CYP89A6	Cytochrome P450, family 87, subfamily A, polypeptide 6 [Source:UniProtKB/TrEMBL;Acc:Q9XIQ2]
EVM0030896	NP_176674.1	AT1G64940	CYP89A6	Cytochrome P450, family 87, subfamily A, polypeptide 6 [Source:UniProtKB/TrEMBL;Acc:Q9XIQ2]
EVM0009974	NP_196307.1	AT5G06900	CYP93D1	Cytochrome P450, family 93, subfamily D, polypeptide 1 [Source:UniProtKB/TrEMBL;Acc:Q9FL56]
EVM0015767	NP_196307.1	AT5G06900	CYP93D1	Cytochrome P450, family 93, subfamily D, polypeptide 1 [Source:UniProtKB/TrEMBL;Acc:Q9FL56]
EVM0018840	NP_196307.1	AT5G06900	CYP93D1	Cytochrome P450, family 93, subfamily D, polypeptide 1 [Source:UniProtKB/TrEMBL;Acc:Q9FL56]
EVM0019004	NP_196307.1	AT5G06900	CYP93D1	Cytochrome P450, family 93, subfamily D, polypeptide 1 [Source:UniProtKB/TrEMBL;Acc:Q9FL56]
EVM0020754	NP_196307.1	AT5G06900	CYP93D1	Cytochrome P450, family 93, subfamily D, polypeptide 1 [Source:UniProtKB/TrEMBL;Acc:Q9FL56]
EVM0020948	NP_196307.1	AT5G06900	CYP93D1	Cytochrome P450, family 93, subfamily D, polypeptide 1 [Source:UniProtKB/TrEMBL;Acc:Q9FL56]
EVM0006961	NP_196307.1	AT5G06900	CYP93D1	Cytochrome P450, family 93, subfamily D, polypeptide 1 [Source:UniProtKB/TrEMBL;Acc:Q9FL56]
EVM0013881	NP_196307.1	AT5G06900	CYP93D1	Cytochrome P450, family 93, subfamily D, polypeptide 1 [Source:UniProtKB/TrEMBL;Acc:Q9FL56]
EVM0025634	NP_196307.1	AT5G06900	CYP93D1	Cytochrome P450, family 93, subfamily D, polypeptide 1 [Source:UniProtKB/TrEMBL;Acc:Q9FL56]
EVM0002668	NP_196307.1	AT5G06900	CYP93D1	Cytochrome P450, family 93, subfamily D, polypeptide 1 [Source:UniProtKB/TrEMBL;Acc:Q9FL56]
EVM0010798	NP_196307.1	AT5G06900	CYP93D1	Cytochrome P450, family 93, subfamily D, polypeptide 1 [Source:UniProtKB/TrEMBL;Acc:Q9FL56]
EVM0026847	NP_196307.1	AT5G06900	CYP93D1	Cytochrome P450, family 93, subfamily D, polypeptide 1 [Source:UniProtKB/TrEMBL;Acc:Q9FL56]
EVM0028470	NP_196307.1	AT5G06900	CYP93D1	Cytochrome P450, family 93, subfamily D, polypeptide 1 [Source:UniProtKB/TrEMBL;Acc:Q9FL56]
EVM0000300	NP_196307.1	AT5G06900	CYP93D1	Cytochrome P450, family 93, subfamily D, polypeptide 1 [Source:UniProtKB/TrEMBL;Acc:Q9FL56]
EVM0019783	NP_201150.1	AT5G63450	CYP94B1	cytochrome P450, family 94, subfamily B, polypeptide 1 [Source:TAIR;Acc:AT5G63450]
EVM0009295	NP_201150.1	AT5G63450	CYP94B1	cytochrome P450, family 94, subfamily B, polypeptide 1 [Source:TAIR;Acc:AT5G63450]
EVM0023156	NP_201150.1	AT5G63450	CYP94B1	cytochrome P450, family 94, subfamily B, polypeptide 1 [Source:TAIR;Acc:AT5G63450]
EVM0025756	NP_201150.1	AT5G63450	CYP94B1	cytochrome P450, family 94, subfamily B, polypeptide 1 [Source:TAIR;Acc:AT5G63450]
EVM0012342	NP_201150.1	AT5G63450	CYP94B1	cytochrome P450, family 94, subfamily B, polypeptide 1 [Source:TAIR;Acc:AT5G63450]
EVM0006907	NP_190421.1	AT3G48520	CYP94B3	CYP94B3 [Source:UniProtKB/TrEMBL;Acc:A0A178V8H3]
EVM0000658	NP_191222.1	AT3G56630	CYP94D2	Cytochrome P450, family 94, subfamily D, polypeptide 2 [Source:UniProtKB/TrEMBL;Acc:Q9LXX7]
EVM0001497	NP_191222.1	AT3G56630	CYP94D2	Cytochrome P450, family 94, subfamily D, polypeptide 2 [Source:UniProtKB/TrEMBL;Acc:Q9LXX7]
EVM0003788	NP_191222.1	AT3G56630	CYP94D2	Cytochrome P450, family 94, subfamily D, polypeptide 2 [Source:UniProtKB/TrEMBL;Acc:Q9LXX7]
EVM0011288	NP_191222.1	AT3G56630	CYP94D2	Cytochrome P450, family 94, subfamily D, polypeptide 2 [Source:UniProtKB/TrEMBL;Acc:Q9LXX7]
EVM0020951	NP_191222.1	AT3G56630	CYP94D2	Cytochrome P450, family 94, subfamily D, polypeptide 2 [Source:UniProtKB/TrEMBL;Acc:Q9LXX7]
EVM0026564	NP_191222.1	AT3G56630	CYP94D2	Cytochrome P450, family 94, subfamily D, polypeptide 2 [Source:UniProtKB/TrEMBL;Acc:Q9LXX7]
EVM0031092	NP_191222.1	AT3G56630	CYP94D2	Cytochrome P450, family 94, subfamily D, polypeptide 2 [Source:UniProtKB/TrEMBL;Acc:Q9LXX7]
EVM0002034	NP_191222.1	AT3G56630	CYP94D2	Cytochrome P450, family 94, subfamily D, polypeptide 2 [Source:UniProtKB/TrEMBL;Acc:Q9LXX7]
EVM0027664	NP_179899.1	AT2G23180	CYP96A1	Cytochrome P450, family 96, subfamily A, polypeptide 1 [Source:UniProtKB/TrEMBL;Acc:O22189]
EVM0029908	NP_179899.1	AT2G23180	CYP96A1	Cytochrome P450, family 96, subfamily A, polypeptide 1 [Source:UniProtKB/TrEMBL;Acc:O22189]
EVM0026782	NP_179899.1	AT2G23180	CYP96A1	Cytochrome P450, family 96, subfamily A, polypeptide 1 [Source:UniProtKB/TrEMBL;Acc:O22189]
EVM0023119	NP_179899.1	AT2G23180	CYP96A1	Cytochrome P450, family 96, subfamily A, polypeptide 1 [Source:UniProtKB/TrEMBL;Acc:O22189]
EVM0005233	NP_001031814.1	AT4G39490	CYP96A10	CYP96A10 [Source:UniProtKB/TrEMBL;Acc:A0A178UWN2]
EVM0007737	NP_001031814.1	AT4G39490	CYP96A10	CYP96A10 [Source:UniProtKB/TrEMBL;Acc:A0A178UWN2]
EVM0014626	NP_001031814.1	AT4G39490	CYP96A10	CYP96A10 [Source:UniProtKB/TrEMBL;Acc:A0A178UWN2]
EVM0018082	NP_001031814.1	AT4G39490	CYP96A10	CYP96A10 [Source:UniProtKB/TrEMBL;Acc:A0A178UWN2]
EVM0021112	NP_001031814.1	AT4G39490	CYP96A10	CYP96A10 [Source:UniProtKB/TrEMBL;Acc:A0A178UWN2]
EVM0007701	NP_001031814.1	AT4G39490	CYP96A10	CYP96A10 [Source:UniProtKB/TrEMBL;Acc:A0A178UWN2]
EVM0002636	NP_001031814.1	AT4G39490	CYP96A10	CYP96A10 [Source:UniProtKB/TrEMBL;Acc:A0A178UWN2]
EVM0009947	NP_001031814.1	AT4G39490	CYP96A10	CYP96A10 [Source:UniProtKB/TrEMBL;Acc:A0A178UWN2]

## Sheet: Table S10
Table S10. Functional enrichment of the differentially expressed genes between salinity treated leaf and control leaf.
	GO ID	Term	Benjamini corrected P value
DAVID	GO:0019825	oxygen binding	1.36129e-05
	GO:0020037	heme binding	6.82058e-05
	GO:0005506	iron ion binding	0.000270663
	GO:0016709	oxidoreductase activity, acting on paired donors, with incorporation or reduction of molecular oxygen, NAD(P)H as one donor, and incorporation of one atom of oxygen	0.00153249
	GO:0044550	secondary metabolite biosynthetic process	0.00422886
	GO:0055114	oxidation-reduction process	0.00555359
	GO:0004553	hydrolase activity, hydrolyzing O-glycosyl compounds	0.00813538
	GO:0008061	chitin binding	0.0296979
	GO:0080043	quercetin 3-O-glucosyltransferase activity	0.0436803
	GO:0080044	quercetin 7-O-glucosyltransferase activity	0.0458862
	GO:0048046	apoplast	0.0461103
G:profiler	GO:0005975	carbohydrate metabolic process	0.00383
	GO:0007568	aging	0.00235
	GO:0090693	plant organ senescence	0.00545
	GO:0010150	leaf senescence	0.00462
	GO:1900055	regulation of leaf senescence	0.0266
	GO:0050896	response to stimulus	6.31e-10
	GO:0042221	response to chemical	1.79e-06
	GO:0042493	response to drug	0.0032
	GO:1901700	response to oxygen-containing compound	5.5e-08
	GO:0010035	response to inorganic substance	0.00685
	GO:0001101	response to acid chemical	1.95e-06
	GO:1901698	response to nitrogen compound	0.0131
	GO:0010033	response to organic substance	0.000119
	GO:0033993	response to lipid	0.00199
	GO:0097305	response to alcohol	0.00294
	GO:0010243	response to organonitrogen compound	0.0196
	GO:0010200	response to chitin	0.00144
	GO:0009628	response to abiotic stimulus	0.000119
	GO:0080167	response to karrikin	0.031
	GO:0009719	response to endogenous stimulus	0.000444
	GO:0009725	response to hormone	0.000346
	GO:0009753	response to jasmonic acid	0.00465
	GO:0009739	response to gibberellin	0.0128
	GO:0071370	cellular response to gibberellin stimulus	0.00685
	GO:0009737	response to abscisic acid	0.00275
	GO:0009605	response to external stimulus	1.11e-07
	GO:0006950	response to stress	4.91e-09
	GO:0097501	stress response to metal ion	0.0385
	GO:0006952	defense response	4.99e-06
	GO:0009611	response to wounding	2.51e-07
	GO:0006970	response to osmotic stress	0.00431
	GO:0009607	response to biotic stimulus	8.23e-09
	GO:0043207	response to external biotic stimulus	9.55e-09
	GO:0051704	multi-organism process	1.84e-07
	GO:0051707	response to other organism	9.55e-09
	GO:0009620	response to fungus	0.00621
	GO:0009617	response to bacterium	0.000218
	GO:0098542	defense response to other organism	0.00015
	GO:0042742	defense response to bacterium	0.0255
	GO:0002376	immune system process	0.000342
	GO:0006955	immune response	0.000155
	GO:0045087	innate immune response	0.000136
	GO:0009814	defense response, incompatible interaction	0.00719
	GO:0034050	host programmed cell death induced by symbiont	0.0462
	GO:0009626	plant-type hypersensitive response	0.0456
	GO:0033037	polysaccharide localization	0.0406
	GO:0008152	metabolic process	0.00383
	GO:0055114	oxidation-reduction process	0.000538
	GO:0019748	secondary metabolic process	0.00144
	GO:0044550	secondary metabolite biosynthetic process	0.000119
	GO:0065008	regulation of biological quality	0.014
	GO:0010817	regulation of hormone levels	0.00277
	GO:0042445	hormone metabolic process	0.00383
	GO:0042446	hormone biosynthetic process	0.0131
	GO:0009694	jasmonic acid metabolic process	0.0131
	GO:0009697	salicylic acid biosynthetic process	0.0439
	GO:0006082	organic acid metabolic process	0.00633
	GO:0043436	oxoacid metabolic process	0.00621
	GO:0019752	carboxylic acid metabolic process	0.00984
	GO:0016053	organic acid biosynthetic process	0.00726
	GO:0046394	carboxylic acid biosynthetic process	0.00726
	GO:1902456	regulation of stomatal opening	0.0439
	GO:0044036	cell wall macromolecule metabolic process	0.0131
	GO:0016998	cell wall macromolecule catabolic process	0.000954
	GO:0006040	amino sugar metabolic process	0.00545
	GO:1901071	glucosamine-containing compound metabolic process	0.00159
	GO:0017144	drug metabolic process	0.0395
	GO:1901136	carbohydrate derivative catabolic process	0.0456
	GO:0046348	amino sugar catabolic process	0.00144
	GO:1901072	glucosamine-containing compound catabolic process	0.00144
	GO:0042737	drug catabolic process	0.00726
	GO:0006022	aminoglycan metabolic process	0.00247
	GO:0006030	chitin metabolic process	0.00144
	GO:0006026	aminoglycan catabolic process	0.00144
	GO:0006032	chitin catabolic process	0.00144
	GO:0009072	aromatic amino acid family metabolic process	0.0445
	GO:0009073	aromatic amino acid family biosynthetic process	0.0139
	GO:0046503	glycerolipid catabolic process	0.0265
	GO:0071944	cell periphery	0.00231
	GO:0030312	external encapsulating structure	0.00361
	GO:0005618	cell wall	0.00357
	GO:0005775	vacuolar lumen	0.00374
	GO:0010287	plastoglobule	0.0445
	GO:0016020	membrane	0.0109
	GO:0005576	extracellular region	0.0468
	GO:0048046	apoplast	0.00621
	GO:0001067	regulatory region nucleic acid binding	0.0462
	GO:0044212	transcription regulatory region DNA binding	0.0462
	GO:0046527	glucosyltransferase activity	0.00462
	GO:0035251	UDP-glucosyltransferase activity	0.0266
	GO:0080043	quercetin 3-O-glucosyltransferase activity	0.00383
	GO:0080046	quercetin 4'-O-glucosyltransferase activity	0.0213
	GO:0080044	quercetin 7-O-glucosyltransferase activity	0.00383
	GO:0048037	cofactor binding	0.00144
	GO:0046906	tetrapyrrole binding	2.51e-07
	GO:0020037	heme binding	2.26e-06
	GO:0000978	RNA polymerase II proximal promoter sequence-specific DNA binding	0.0439
	GO:0019825	oxygen binding	0.00873
	GO:0008061	chitin binding	0.00159
	GO:0003674	molecular_function	0.0259
	GO:0003824	catalytic activity	0.00383
	GO:0016491	oxidoreductase activity	0.000711
	GO:0016705	oxidoreductase activity, acting on paired donors, with incorporation or reduction of molecular oxygen	6.68e-05
	GO:0004497	monooxygenase activity	5.67e-06
	GO:0016709	oxidoreductase activity, acting on paired donors, with incorporation or reduction of molecular oxygen, NAD(P)H as one donor, and incorporation of one atom of oxygen	0.000154
	GO:0043167	ion binding	0.00601
	GO:0043169	cation binding	0.000613
	GO:0046872	metal ion binding	0.000588
	GO:0046914	transition metal ion binding	0.000199
	GO:0005506	iron ion binding	2.55e-05
	GO:0016798	hydrolase activity, acting on glycosyl bonds	0.000329
	GO:0004553	hydrolase activity, hydrolyzing O-glycosyl compounds	0.000155
	GO:0004568	chitinase activity	0.00144
	GO:0004564	beta-fructofuranosidase activity	0.00374
	GO:0090599	alpha-glucosidase activity	0.00545
	GO:0004575	sucrose alpha-glucosidase activity	0.00374

[truncated: 14 more sheets: Table S11, Table S12, Table S13, Table S14, Table S15, Table S16, Table S17, Table S18, Table S19, Table S20, Table S21, Table S22, Table S23, Table S24]
